# Supplementary material for: NODAL variants are associated with a continuum of laterality defects from simple D-transposition of the great arteries to heterotaxy
Source: Genome Med. 2024 Apr 3;16:53. doi: 10.1186/s13073-024-01312-9 (PMC10988827; doi:10.1186/s13073-024-01312-9)
Supplement: Supplementary file 1 — Additional file 1: Table S1. Molecular, Cohort, and Phenotypic information on all cases with NODAL variants. Table S2. Inclusion criteria and description of included patient groups. Table S3. Detailed clinical information for all 33 CHD cases in the study. Table S4. CHD gene list analyzed in our cohort. Table S5. HPO terms used for all CHD cases in the study. [file 13073_2024_1312_MOESM1_ESM.xlsx]

## Sheet: Table S1
ID			Molecular					Subject Groups							CHD	Variant reported
ID Code	Relationship	Fam	SNV	CNV	Zyg	c change	p change	This work	Group 1: Original Laterality Congenital Heart Disease (CHD) Research Cohort "LAT"	Group 1a-1: LAT cohort tested through CMG, this work	Group 1a-2: LAT cohort tested through CMG, reported by Li et al 2019	Group 1b. LAT CMG Family Members	Group 1c. Cohort described in Mohapatra et al, 2009	Group 2: Texas Children’s Hospital Clinical testing	Congenital Heart disease	New pt in this study	New variant in this study	Studies reporting this variant: M=Mohapatra et al 2009, L=Li et al 2009, H=Hauser et al 2018, S=Sun et al 2012, G=Guo et al 2020
CVG0001	Proband	11	X		het	c.778G>A	p.G260R	X						X	X	X		M
CVG0002	Father of CVG0003	26	X		het	c.823C>T	p.R275C	X						X		X		M, G
CVG0003	Proband	26	X		het	c.823C>T	p.R275C	X						X	X	X		M, G
CVG0005	son of LAT0080	1	X		het	c.2T>C	p.M1T	X						X	X	X	X
CVG0006	Proband	8	X		homo	c.778G>A	p.G260R	X						X	X	X		M
CVG0007	Proband	32		X	het	del 10:72189304-72194422		X						X	X	X	X
CVG0008	Mother of CVG0007	32		X	het	del 10:72189304-72194422		X						X		X	X
CVG0009	Father of CVG0006	8	X		het	c.778G>A	p.G260R	X						X		X		M
CVG0010	Mother of CVG0006	8	X		het	c.778G>A	p.G260R	X						X		X		M
LAT0022	Proband	2	X		het	c.194-1G>T	N/A	X	X	X	X		X		X			M, L
LAT0023	Father of LAT0022	2	X		het	c.194-1G>T	N/A	X	X			X				X		M
LAT0040	Proband	12	X		het	c.778G>A	p.G260R	X	X				X		X			M
LAT0043	Mother of LAT0040	12	X		het	c.778G>A	p.G260R	X	X			X				X		M
LAT0045	P. aunt of LAT0022	2	X		het	c.194-1G>T	N/A	X	X			X			X	X		M
LAT0047	Father of LAT0048	30	X		het	c.1039C>T	p.L347F	X	X			X				X	X
LAT0048	Proband	30	X		het	c.1039C>T	p.L347F	X	X	X					X	X	X
LAT0080	Proband	1	X		het	c.2T>C	p.M1T	X	X	X					X	X	X
LAT0108	Proband	9	X		homo	c.778G>A	p.G260R	X	X	X					X	X		M
LAT0109	Mother of LAT0108	9	X		het	c.778G>A	p.G260R	X	X			X				X		M
LAT0110	Father of LAT0108	9	X		het	c.778G>A	p.G260R	X	X			X				X		M
LAT0123	Proband	4	X		het	c.607G>A	p.E203K	X	X	X			X		X			M, L, S
LAT0158	Mother of LAT0165	25	X		het	c.823C>T	p.R275C	X	X			X				X		M, G
LAT0165	Proband	25	X		het	c.823C>T	p.R275C	X	X	X			X		X			M, G
LAT0191	Proband	6	X		het	c.700_723delins	p.R234_P241delinsLTS	X	X	X	X		X		X			M, L
LAT0201	Proband	13	X		het	c.778G>A	p.G260R	X	X	X			X		X			M
LAT0202	Mother of LAT0201	13	X		het	c.778G>A	p.G260R	X	X			X				X		M
LAT0248	Proband	14	X		het	c.778G>A	p.G260R	X	X	X			X		X			M
LAT0250	Father of LAT0248	14	X		het	c.778G>A	p.G260R	X	X			X				X		M
LAT0265	Proband	10	X		homo	c.778G>A	p.G260R	X	X	X					X	X		M
LAT0266	Mother of LAT0265	10	X		het	c.778G>A	p.G260R	X	X			X				X		M
LAT0267	Father of LAT0265	10	X		het	c.778G>A	p.G260R	X	X			X				X		M
LAT0368	Proband	27	X		het	c.850G>T	p.V284F	X	X				X		X			M
LAT0457	Proband	28	X		het	c.891+1 G>A	N/A	X	X				X		X			M
LAT0658	Proband	15	X		het	c.778G>A	p.G260R	X	X				X		X			M
LAT0830	Proband	16	X		het	c.778G>A	p.G260R	X	X	X					X	X		M
LAT0832	Father of LAT0830	16	X		het	c.778G>A	p.G260R	X	X			X				X		M
LAT0858	Proband	17	X		het	c.778G>A	p.G260R	X	X				X		X			M
LAT0909	Proband	19	X		het	c.778G>A	p.G260R	X	X	X			X		X			M
LAT1016	Proband	18	X		het	c.778G>A	p.G260R	X	X				X		X			M
LAT1028	Proband	20	X		het	c.778G>A	p.G260R	X	X	X			X		X			M
LAT1030	Father of LAT1028	20	X		het	c.778G>A	p.G260R	X	X			X				X		M
LAT1246	Proband	5	X		het	c.742C>T	p.R248W	X	X	X					X	X	X
LAT1248	Father of LAT1246	5	X		het	c.742C>T	p.R248W	X	X			X				X	X
LAT1391	Proband	21	X		het	c.778G>A	p.G260R	X	X	X					X	X		M
LAT1393	Father of LAT1391	21	X		het	c.778G>A	p.G260R	X	X			X				X		M
LAT1415	Proband	31		X	het	del 10:72179669-72195740		X	X	X					X	X	X
LAT1417	Father of LAT1415	31		X	het	del 10:72179669-72195740		X	X			X				X	X
LAT1617	Proband	22	X		het	c.778G>A	p.G260R	X	X	X					X	X		M
LAT1619	Father of LAT1617	22	X		het	c.778G>A	p.G260R	X	X			X				X		M
LAT1696	Proband	3	X		het	c.397C>T	p.Q133*	X	X	X	X				X			L, H
LAT1724	Proband	29	X		het	c.916C>T	p.H306Y	X	X	X					X	X	X
LAT1763	Proband	7	X		comp het	c.700_723delins and c.778G>A	p.R234_P241delinsLTS and G260R	X	X	X	X				X			M, L (delins); M, L (G260R)
LAT1764	Mother of LAT1763	7	X		het	c.778G>A	p.G260R	X	X			X				X		M
LAT1769	Proband	23	X		het	c.778G>A	p.G260R	X	X	X					X	X		M

## Sheet: Table S2
Inclusion criteria and description of included patient groups
Group	Name	Inclusion criteria	How collected and testing	Total N	Total with NODAL variants	Total with NODAL variants and CHD
GROUP 1	Original Laterality Congenital Heart Disease Research Cohort "LAT"	Probands and relevant family members with familial and sporadic cases of heterotaxy or Individuals with congenital heart defects thought to arise by atrio-ventricular discordance or Individuals with congenital heart defects thought to arise by ventriculo-arterial discordance, “Laterality CHD”	Prospective research cohort recruited from Texas Children’s Hospital 2002-2014	1782 (583 probands)	Complete number unknown, as have been evaluated in different batches by different techniques. To date 45 subjects with NODAL variants (27 probands and 18 family members) from groups 1a-1c.	28 (27 probands and 1 family member)
Group 1a	LAT CMG Proband Cohort	Probands with Laterality CHD as defined above	Subset of Group 1 transferred to CMG research cohort that all underwent microarray and exome sequencing by CMG	This work: 321 (321 probands) Li et al, Eur J Hum Gen 2019: 321 (321 probands and 2 family members with laterality CHD)	This work: 21 (captured same 4 from Li paper, 6 others from Group 1c, and 11 new cases) Li et al: 4 (all probands, all within above 21)	21 (21 probands) 4 (4 probands, included in above)
Group 1b	LAT CMG Family Members	Family members of probands in group 1a found to have NODAL variant	Subset of Group 1 transferred to CMG research cohort, related to probands in Group 1a. Group described in this work underwent targeted familial testing after proband found to have variant	36 (0 probands)	18	1 family member
Group 1c	Cohort described in Mohapatra et al, 2009	Probands with Laterality CHD as defined above	Earliest recruited subjects in Group 1, partially but not completely overlapping with group 1a, that underwent NODAL sequencing only	269 (269 probands)	14 (6 not reported in Group 1a)	14 (6 probands not reported in Group 1a)
GROUP 2	Texas Children’s Hospital Clinical testing	Probands with laterality CHD and affected family members in which proband is found to have a likely pathogenic or pathogenic variant in NODAL	Collected upon retrospective review of Cardiovascular Genetics Hospital Database	9 (4 probands)	9	5 (4 probands and 1 family member)
Total in this work					54	33 (31 probands and 2 family members)
CHD: Congenital heart disease; CMG: Center for Mendelian Genomics

## Sheet: Table S3
ID Code	Gene	Proband	Zyg	Inheritance	DNA change	Protein	Race/ Ethnicity	Sex	Status at last follow-up	Family history	Segmental anatomy	CHD Summary	Category	Abd Situs	Bronchial anatomy	Cardiac Position	Atrial situs	AVVs	Ventricular situs	GA Situs	GA Detail	AS	BAV	CoA	SubAS	Discont. PAs	PA	PS	SubV PS	Arch sidedness	Duct sidedness	Arch anomalies	CAVC	DILV	ASD	VSD	SVC	IVC sidedness	Interrupted IVC	hepatic veins	PAPVR	TAPVR	Hypoplastic ventricle	Single ventricle physiology	Stomach	Spleen	Intestinal Malrotation	Liver Abn	GB Abn
LAT1415	NODAL	PRO	het	Pat.	CNV	CNV: del 10:72179669-72195740	NHA	M	Alive	None	S,D,D	Tricuspid atresia, straddling MV, VSD, DORV with D-malposed GA, SubAS, CoA	Complex tri atresia	Solitus	Normal	Levocardia	Solitus	Tricuspid atresia, straddling MV	D	D	DORV with D-malposed GA, SubAS, CoA	0	0	1	1	0	0	0	0	L	unk	0	0	0	1 (secundum)	1	R only	R only	0	normal	0	0	0	1	left	normal	0	normal (only acquired)	normal
CVG0007	NODAL	PRO	het	Mat.	CNV	CNV: del 10:72189304-72194422	NHW	M	Alive	None	A,L,D	Heterotaxy, Right atrial isomerism, L ventricular looping, RV-dominant CAVC, VSD, Infundibular PA, Aorta right of MPA	Right atrial isomerism	Ambiguous	Bil.eparterial	Dextrocardia	Ambiguous (R isomerism)	RV-dominant CAVC	L	D	Infundibular PA, Aorta right of MPA	0	0	0	0	0	1	0	0	L	unk	0	1	0	1	1	L only to left atrium	L only	0		0	0 (4 return to the L-sided RA)	0			asplenia	0
CVG0005	NODAL, also Heterozygous likely pathogenic variant in ACTC1	SON	het	Pat.	c.2T>C	p.M1T	NHW	M	Alive	(+) Father with heterotaxy, LAT0080	S,L,L	L ventricular looping, VSD, infundibular PA, Aorta left of MPA	CCTGA	Solitus	Normal	Mesocardia	Solitus	Normal	L	L	infundibular PA, Aorta left of MPA	0	0	0	0	0	1	0	0	L	L	0	0	0	1	1	R only	R only	0	normal	0	0	0	0	left	normal	not assessed	normal	normal
LAT0080	NODAL, also Heterozygous likely pathogenic variant in ACTC1	PRO	het	Unk.	c.2T>C	p.M1T	NHW	M	Alive	(+) Child with CCTGA, PA (CVG005)	A,D,D	Heterotaxy, Right atrial isomerism, Mitral atresia, VSD, DORV with D-malposed GA, PS	Right atrial isomerism	Ambiguous	Not assessed	Levocardia	Ambiguous (R isomerism)	Mitral atresia	D	D	DORV with D-malposed GA, PS	0	0	0	0	0	0	1	1	L	L	0	0	0	1	1	R only	R only	0	abnormal -left hepatic vein returns to pulmonary venous atrium separately from R and M hepatic veins	0	0	hypoplastic left	1	left	asplenia	1	transverse	normal
LAT0022	NODAL	PRO	het	Pat.	c.194-1G>T	N/A	NHW	F	Alive	(+) Pat. Aunt (LAT0045) with VSD, LTGA, severe PS	S,L,L	L ventricular looping, DILV, hypoplastic TV, Infundibular PA, Aorta left of MPA	DILV	Solitus	Normal	Dextrocardia	Solitus	DILV, hypoplastic TV	L	L	Infundibular PA, Aorta left of MPA	0	0	0	0	0	1	0	0	L	L	0	0	1	1 (pfo)	equivocal	R only	R only	0	normal	0	0	0	1	left	normal	not assessed	normal (only acquired)	normal
LAT0045	NODAL	AUNT	het	Unk.	c.194-1G>T	N/A	NHW	F	Alive	(+) nephew with SLL DILV	S,L,L	L ventricular looping, LTGA, subpulmonary stenosis, PS	CCTGA	Solitus	Not assessed	Levocardia	Solitus	Normal	L	L	LTGA, subpulmonary stenosis, PS	0	0	0	0	0	0	1	1	L	unk	0	0	0	0	0	R only	R only	0	normal	0	0	0	0	left	not assessed	not assessed	normal	not assessed
LAT1696	NODAL	PRO	het	Unk.	c.397C>T	p.E133K	NHW	F	Alive	None	S,L,L	L ventricular looping, LTGA	CCTGA	Solitus	Not assessed	Levocardia	Solitus	Normal	L	L	LTGA	0	0	0	0	0	0	0	0	L	unk	0	0	0	0	0	R only	R only	0	normal	0	0	0	0	left	not assessed	not assessed	not assessed	not assessed
LAT0123	NODAL	PRO	het	Unk.	c.607G>A	p.E203K	NHA	M	Unk.	None	I,L,D	Situs Inversus, L ventricular looping, RV-dominant CAVC, VSD, DORV with D-malposed GA	Situs inversus with CHD	Inversus	Not assessed	Levocardia	Inversus	RV-dominant CAVC	L	D	DORV with D-malposed GA	0	0	0	0	0	0	0	0	R, mirror	unk	0	1	0	1	1	LSVC to left-sided strium, RSVC to CS	L to left-sided atrium	0	return to left with LIVC	0	0 (4 return to the R-sided LA)	hypoplastic left	1	right	on right	not assessed	on left	not assessed
LAT0191	NODAL	PRO	het	Unk.	c.700_723delins	p.R234_P241delinsLTS	H	M	Alive	(+) Mother w/ possible CHD, died of cancer	S,L,L	L ventricular looping, DILV, VSD, LTGA, PA	DILV	Solitus	Not assessed	Levocardia	Solitus	DILV	L	L	LTGA, PA	0	0	0	0	0	1	0	0	L	unk	0	0	1	1	1	R only	R only	0	normal	0	0	0	1	left	normal	not assessed	normal (only acquired)	normal
LAT1246	NODAL	PRO	het	Pat.	c.742C>T	p.R248W	NHW	M	Alive	Mother with SVT	S,L,L	L ventricular looping, Straddling TV, VSD, LTGA	CCTGA	Solitus	Normal	Levocardia	Solitus	Straddling TV	L	L	LTGA	0	0	0	0	0	0	0	0	L	unk	0	0	0	1	1	R only	R only	0	normal	0	0	0	0	left	not assessed	not assessed	normal	not assessed
LAT0040	NODAL	PRO	het	Mat.	c.778G.A	p.G260R	H	F	Alive	Pat. Uncle with heart surgery age 26y	I,D,D	Situs Inversus, atrioventricular discordance, VSD, Pulm atresia, discontinuous branch pas	Situs inversus with CHD	Inversus	Inversus	Dextrocardia	Inversus	Normal	D	D	Pulm atresia, discontinuous pas	0	0	0		1 (duct to LPA, 2nd duct to RPA)	1	0	0	R, mirror	1 L, 1 R	0	0	0	1	1	LSVC to superior left atrium only	L and small	0	to left ivc	0	0	hypoplastic right	1	right	right-sided	not assessed	on left	on left
LAT0201	NODAL	PRO	het	Mat.	c.778G>A	p.G260R	H	F	Unk.	None	S,L,X	L ventricular looping, DILV, Infundibular PA, Aorta right of MPA	DILV	Solitus	Not assessed	Levocardia	Solitus	DILV	L	X	Infundibular PA, Aorta right of MPA	0	0	0	0	0	1	0	0	L	unk	0	0	0	unk	NA because only one ventricle	R only	R	0	unk	0	0	0	1	left	not assessed	not assessed	not assessed	not assessed
LAT0248	NODAL	PRO	het	Pat.	c.778G>A	p.G260R	H	M	Alive	None	A,D,D	Heterotaxy, Right atrial isomerism, RV-dominant CAVC, VSD, DORV with D-malposed GA, TAPVC	Right atrial isomerism	Ambiguous	Not assessed	Levocardia	Ambiguous (R isomerism)	RV-dominant CAVC	D	D	DORV with D-malposed GA	0	0	0	0	0	1	0	0	L	L	0	1	0	1 (common atrium)	1	R only	L to left-sided atrium	0	return to left with LIVC	0	1	hypoplastic left	1	left	asplenia	1	transverse, major left	normal
LAT0658	NODAL	PRO	het	Unk.	c.778G>A	p.G260R	H	M	Unk.	None	A,?,X	Heterotaxy, Right atrial isomerism, single left ventricle with unclear looping, Infundibular PA, cannot discern great artery relationship, TAPVC	Right atrial isomerism	Inversus	Bil.eparterial	Dextrocardia	Ambiguous (R isomerism)	?	?	X	Infundibular PA, cannot discerm	0	0	0	0	0	1	0	0	unk	unk	unk	unk	unk	1	Unknown	RSVC to RA, LSVC to LA		0	Unknown	0	1	0	1	Unknown	asplenia	Unknown	on left	Unknown
LAT0830	NODAL	PRO	het	Pat.	c.778G>A	p.G260R	H	F	Alive	None	S,L,D	L ventricular looping, Straddling MV, VSD, DORV with D-malposed GA, subAS, CoA	Other L-looping	Solitus	Not assessed	Levocardia	Solitus	Straddling MV	L	D	DORV with D-malposed GA, subAS, CoA	0	0	1	1	0	0	0	0	L	L	0	0	0	1	1	R only	R only	0	unk	0	0	hypoplastic left	1	left	not assessed	not assessed	not assessed	not assessed
LAT0858	NODAL	PRO	het	Unk.	c.778G>A	p.G260R	H	M	Alive	None	S,D,D	Straddling MV, VSD, DORV with D-malposed GA, PS	DORV with D-malposed GA	Solitus	Unknown	Levocardia	Solitus	Straddling MV	D	D	DORV with D-malposed GA, PS	0	0	0	0	0	0	1	0	L	unk	0	0	0	1	1	R only	R only	0	normal	0	0	hypoplastic left	1	left	normal	not assessed	normal	normal
LAT0909	NODAL	PRO	het	de novo	c.778G>A	p.G260R	NHW	M	Alive	None	S,D,D	DTGA	DTGA	Solitus	Unknown	Levocardia	Solitus	Normal	D	D	DTGA	0	0	0	0	0	0	0	0	L	L	0	0	0	1	0	R only	R only	0	normal	0	0	0	0	left	not assessed	not assessed	normal	not assessed
LAT1016	NODAL, also has paternally-inherited likely pathogenic variant PKD1	PRO	het	de novo	c.778G>A	p.G260R	H	M	Alive	Father with history of autosomal dominent polycystic kidney disease (+PKD1 variant). Sister with 22q11.2 deletion syndrome (de novo).	S,D,D	Overriding MV, VSD, DORV with D-malposed GA, CoA	DORV with D-malposed GA	Solitus	Unknown	Levocardia	Solitus	Overriding MV	D	D	DORV with D-malposed GA, CoA	0	0	1	0	0	0	0	0	L	L	0	0	0	1	1	R only	R only	0	normal	0	0	0	1	left	normal	not assessed	normal	normal
LAT1028	NODAL	PRO	het	Pat.	c.778G>A	p.G260R	H	F	Alive	None	S,D,L	DILV, VSD, Infundibular PA, Aorta left of MPA	DILV	Solitus	Normal	Dextrocardia	Solitus	DILV	D	L	Infundibular PA, Aorta left of MPA	0	0	0	0	0	1	0	0	L	L	common brachiocephalic trunk	0	1	1	1	R only	R only	0	normal	0	0	0	1	left	normal	not assessed	not assessed	not assessed
LAT1391	NODAL	PRO	het	Pat.	c.778G>A	p.G260R	H	M	Alive	None	S,D,D	VSD, DTGA, Coarctation	Simple DTGA	Solitus	Not assessed	Levocardia	Solitus	Normal	D	D	DTGA, Coarctation	0	0	1	0	0	0	0	0	L	L	0	0	0	1	1	R only	R only	0	unk	0	0	0	0	left	not assessed	not assessed	not assessed	not assessed
LAT1617	NODAL	PRO	het	Pat.	c.778G>A	p.G260R	H	M	Alive	None	S,L,L	L ventricular looping, VSD, Pulm atresia, Aorta left of mpa	CCTGA	Solitus	Normal	Levocardia	Solitus	Normal	L	L	Pulm atresia, Aorta left of mpa	0	0	0	0	0	1	0	0	L	L	0	0	0	0	1	R only	R only	0	normal	0	0	0	0	left	normal	not assessed	normal	normal
LAT1769	NODAL	PRO	het	Unk.	c.778G>A	p.G260R	H	M	Alive	(+) Father with unspecified arrhythmia. Pat. Uncle with TGA	S,L,L	L ventricular looping, LTGA, Pulmonary stenosis	CCTGA	Solitus	Not assessed	Levocardia	Solitus	Normal	L	L	LTGA, Pulmonary stenosis	0	0	0	0	0	0	1	0	L	L	0	0	0	1	0	R only	R only	0	normal	0	0	0	0	left	not assessed	not assessed	not assessed	not assessed
CVG0001	NODAL, also KCNJ11 pathogenic variant	PRO	het	Unk.	c.778G>A	p.G260R	H	M	Alive	None	S,L,L	L ventricular looping, MV atresia, VSD, Infundibular PA, Aorta left of MPA	Other L-looping	Solitus	Normal	Dextrocardia	Solitus	MV atresia	L	L	Infundibular PA, Aorta left of MPA	0	0	0	0	0	1	0	0	L	L	left arch with common brachiocephalic trunk, L vertebral from the arch	0	0	pfo	1	R only	R	0	normal	0	0	0`	1	left	normal	not assessed	normal	normal
LAT0108	NODAL	PRO	homo	Mat./Pat.	c.778G>A	p.G260R	H	M	Unk.	(+) Sibling died of complex CHD w/ TGA	A,D,D	Heterotaxy, Right atrial isomerism, RV-dominant CAVC, VSD, Infundibular PA, MAPCAs	Right atrial isomerism	Solitus	Normal	Levocardia	Ambiguous (R isomerism)	RV-dominant CAVC	D	D	Infundibular PA, MAPCAs	0	0	0	0	0 but severely hypoplastic, additional MAPCAs	1	0	0	L	unk	0	1	0	1 (common atrium)	1	LSVC to coronary sinus, RSVC to RA	single left IVC	0	normal	1	0	0	1	left	asplenia	not assessed	normal	not assessed
LAT0265	NODAL	PRO	homo	Mat./Pat.	c.778G>A	p.G260R	H	M	Alive, post heart transplant 2014	None	A,?,D	Heterotaxy, Right atrial isomerism, CAVC, DORV with D-malposed GA, SubPS, PS, TAPVC	Right atrial isomerism	Ambiguous	Bil.eparterial	Dextrocardia	Ambiguous (R isomerism)	CAVC	?	D	DORV with D-malposed GA, SubPS, PS	0	0	0	0	0	0	1	1	L	unk	0	1	unk	1 (common atrium)	1	LSVC to top of left-sided atrium, no RSVC	starts on right but enters left-sided atrium	0	abnormal-2 right to IVC on right, then pick up 2 left before entering left-sided atrium	0	1-infradiaphragmatic	equivocal (indetermine single ventricle)	1	left	asplenia	1	transverse	courses left of midline
CVG0006	NODAL	PRO	homo	Mat./Pat.	c.778G>A	p.G260R	H	M	Alive	None	A,D,D	Heterotaxy, Right atrial isomerism, CAVC, Infundibular PA, Aorta right of MPA	Right atrial isomerism	Ambiguous	Bil.eparterial	Levocardia	Ambiguous (R isomerism)	CAVC	D	D	Infundibular PA, Aorta right of MPA	0	0	0	0	0	1	0	0	L	R	0	1	0	1 (primum and secundum)	1	R only	L only	0	abnormal, all to left	0	0	0	0	right	asplenia	1	transverse	normal
LAT1763	NODAL	PRO	comp het	Mat./Unk.	c.700_723delins AND c.778G>A	p.R234_P241delinsLTS AND G260R	H	F	Alive	None	A,D,D	Heterotaxy, Right atrial isomerism, DILV, VSD, Infundibular PA, Aorta right of MPA	Right atrial isomerism	Ambiguous	Bil.eparterial	Levocardia	Ambiguous (R isomerism)	DILV	D	D	Infundibular PA, Aorta right of MPA	0	0	0	0	0	1	0	0	L	R	0	1 (primum ASD, raphe between AVV, cleft MV, unbalanced defect)	1	1	1	LSVC to left-sided strium, RSVC to RA	R only	0	normal	0	0	0	1	left	asplenia	0	transverse	not assessed
LAT0165	NODAL, also paternally inherited gain on 15q26.3	PRO	het	Mat.	c.823C>T	p.R275C	H	M	Alive	(+) Pat. great uncle with VSD. Pat uncle w/ TAPVR/ASD. First cousin once removed with ASD, AVSD. Pt and father with gain on 15q26.3	A,D,D	Heterotaxy, Right atrial isomerism, CAVC, Infundibular PA, Aorta right of MPA, TAPVC	Right atrial isomerism	Ambiguous	Bil.eparterial	Levocardia	Ambiguous (R isomerism)	CAVC	D	D	Infundibular PA, Aorta right of MPA	0	0	0	0	0	1-valve	0	0	L	L	0	1	0	1	1	R only	L only	0	abnormal to left-sided IVC	0	1	0	0	right	asplenia	1	transverse, major left	0
CVG0003	NODAL	PRO	het	Pat.	c.823C>T	p.R275C	NHW	M	Alive	Two mat. great aunts born with unspecified CHD; one underwent open heart surgery in infancy and again at the age 13 years old. Her daughter needed open heart surgery. Father has hearing loss (18%). Pat. great-grandmother (PGF's mother) had a pacemaker placed in her 40s following an accident. Pat. great grandparents (PGM's parents) are deaf.	S,D,L	Tricuspid atresia, VSD, DORV with L-malposed GA, PS	Complex tri atresia	Solitus	Normal	Levocardia	Solitus	Tricuspid atresia	D	L	DORV with L-malposed GA, PS	0	0	0	0	0	0	1	0	L	L	0	0	0	1	1	R only	R only	0	normal	0	0	0	1	left	normal	not assessed	normal	not assessed
LAT0368	NODAL	PRO	het	Unk.	c.850G>T	p.V284F	NHW	M	Heart transplant 1994. Died 1997	None	S,L,L	L ventricular looping, LTGA	CCTGA	Solitus	Normal	Dextrocardia	Solitus	Normal	L	L	LTGA	0	0	0	0	0	0	0	0	L	unk	0	0	0	0	0	R only	R only	0	normal	0	0	0	0	left	normal	not assessed	normal	not assessed
LAT0457	NODAL	PRO	het	Unk.	c.891+1 G>A	N/A	H	M	Unk.	None	S,L,L	L ventricular looping, VSD, DORV with L-malposed GA, SubPS, PS	Other L-looping	Solitus	Unknown	Dextrocardia	Solitus	Normal	L	L	DORV with L-malposed GA, SubPS, PS	0	0	0	0	0	0	1	0	unk	unk	0	0	0	0	1	R only	R only	0	normal	0	0	0	Unknown	left	Unknown	0	no	Unknown
LAT1724	NODAL, also has gain at 15q13.3 on CMA	PRO	het		c.916C>T	p.H306Y	NHB	M	Alive	History of "hole in heart" in patient's father and maternal aunt.	A,D,X	Heterotaxy, Right atrial isomerism, CAVC, Infundibular PA, Aorta from RV, discontinuous branch Pas, TAPVC	Right atrial isomerism	Ambiguous	Bil.eparterial	Levocardia	Ambiguous (R isomerism)	CAVC	D	X	Infundibular PA, Aorta from RV, discontinuous branch Pas	0	0	0	0	1	1	0	0	L	Bilateral	0	1	0	0 (common atrium)	1	R	L only	0	all to left IVC	0	1	0	1	right	asplenia	1	transverse	normal
LAT0048	NODAL	PRO	het		c.1039C>T	p.L347F	NHW	M	Alive	None	S,D,D	DTGA	DTGA	Solitus	Not assessed	Levocardia	Solitus	Normal	D	D	DTGA	0	0	0	0	0	0	0	0	L	L	0	0	0	1 (pfo)	0	R	R	0	normal	0	0	0	0	left	normal	not assessed	normal	not assessed
[truncated: 2 more columns]

## Sheet: Table S4
ACTC1
ACVR2B
ALMS1
ANKS6
ARMC4
BBS10
BCOR
BRAF
CBL
CCDC103
CCDC114
CCDC151
CCDC39
CCDC40
CCDC65
CCNO
CEP290
CFAP298
CFAP53
CHD7
DNAAF1
DNAAF2
DNAAF3
DNAAF4
DNAAF5
DNAH1
DNAH11
DNAH5
DNAH8
DNAI1
DNAI2
DNAL1
DRC1
ELN
FOXH1
GAS8
GATA4
GDF1
GJA1
GPC3
HRAS
INVS
JAG1
KRAS
LEFTY2
LRRC6
MAP2K1
MAP2K2
MCIDAS
MED13L
MEIS2
MKS1
NEK8
NF1
NKX2-5
NKX2-6
NME8
NODAL
NOTCH1
NOTCH2
NPHP3
NR2F2
NRAS
NSD1
OFD1
PTPN11
RAF1
RIT1
RPGR
RSPH1
RSPH3
RSPH4A
RSPH9
SHOC2
SOS1
SPAG1
TBX1
TBX5
TTC8
ZIC3
ZMYND10
ZNF423
CASZ1
CRELD1
GATA5
GATA6
HAND1
HAND2
KDM6A
KMT2D
MESP1
MYH6
NFATC1
PLD1
RBFOX2
ROBO1
SMAD6
TAB2
TBX20
TFAP2B
ZFPM2
ABCC9
ABCD3
ACTB
ADAMTS10
ADNP
ANKRD11
ARHGAP31
ARID1A
ARL13B
ASXL1
ATIC
B3GALT6
BBS1
TRIM32
BBS12
BBS2
ARL6
BBS4
BBS5
MKKS
BBS7
BBS9
CACNA1C
CD96
CDKN1C
CEP41
CEP57
CFC1
CHD4
CHST3
CITED2
COL1A1
COL1A2
COL2A1
COL3A1
COL5A1
COL5A2
COX7B
CREBBP
DDX11
DGCR2
DHCR7
DOCK6
DYNC2H1
DYX1C1
ECE1
EFTUD2
EHMT1
EOGT
ESCO2
EVC
EVC2
FBN1
FBN2
FGF8
FGFR1
FIG4
FKTN
FLNA
FOXC1
FOXC2
FTO
GLI3
GPC6
HCCS
HOXA1
IFT122
IFT140
IFT80
IRX5
C5ORF42
KANSL1
KAT6B
KIF7
KMT2A
LBR
LRP2
LTBP4
MED12
MEGF8
MGP
MID1
NEK1
NIPBL
NPHP4
NSDHL
PEX1
PEX13
PHGDH
PITX2
PKD1
PKD2
PLOD1
PKD1L1
PQBP1
PTEN
RAB23
RAD21
RAI1
RBM10
RBM8A
RNU4ATAC
ROR2
RPGRIP1L
RPL11
RPL35A
RPL5
RPS10
RPS17
RPS19
RPS24
RPS26
RPS7
SALL1
SEMA3E
SETBP1
SF3B4
SH3PXD2B
SHH
SKI
SMAD3
SMAD4
SMARCA4
SMARCB1
SMARCE1
SMC3
SMS
SOX2
SOX9
STAMBP
STRA6
TBX3
TCOF1
TGFBR1
TGFBR2
TLL1
TSC1
TSC2
TTC21B
TWIST1
UBR1
WDR19
WDR35
WDR60
ZEB2
ACAN
ADAMTS6
AP1B1
AP2B1
BICC1
CC2D2A
CNTRL
NAT8
CXCR4
DAW1
DCTN5
DNM2
FOXJ1
FREM2
FUZ
C1ORF127
HECTD1
IFT74
LOX
LRP1
LTBP1
MMP21
MYH10
NDST1
PCSK5
PDE2A
PLXND1
PRDM1
PRICKLE1
PSKH1
PTK7
SNX17
SUFU
TAB1
TBC1D32
TMEM67
ZBTB14
ABL1
ACVR1
AFF4
ARID1B
B3GAT3
BMPR2
CDK13
CHST14
DLL4
EP300
FGFR2
FLT4
FOXP1
HAAO
HDAC8
HNRNPK
KAT6A
KDM2B
KDR
KYNU
LTBP2
LZTR1
MAP3K7
MYBPC3
MYH11
MYH7
NONO
NUP188
PBX1
PIGL
PIGV
PRDM6
PRKACB
PRKD1
RERE
SALL4
SETD5
SMAD2
SMC1A
SMG9
SON
THOC6
TMEM260
TRAF7
TXNL4A
WASHC5

## Sheet: Table S5
ID Code	HPO term
LAT1415;CNV;CNV: del 10:72179669-72195740	HP:0001631;HP:0001684;HP:0001629;HP:0011662;HP:0011548;HP:0011562;HP:0001719;HP:0031348;HP:0001682;HP:0012304;HP:0001680;HP:0001750
CVG007; CNV: del 10:72189304-72194422	HP:0030853;HP:0001746;HP:0001651;HP:0031565;HP:0011615;HP:0011617;HP:0011618;HP:0011539;HP:0011536;HP:0001631;HP:0010445;HP:0005301;HP:0011669;HP:0031565;HP:0001629;HP:0011622;HP:0011662;HP:0011547;HP:0011562;HP:0031348;HP:0004935;HP:0010882;HP:0001750
CVG005;c.2T>C;p.M1?	HP:0011599;HP:0001631;HP:0001684;HP:0001629;HP:0011544;HP:0011553;HP:0031349;HP:0011540;HP:0004935;HP:0010882
LAT0080;c.2T>C;p.M1T	HP:0030853;HP:0001746;HP:0031565;HP:0011539;HP:0011536;HP:0001631;HP:0001684;HP:0001629;HP:0011560;HP:0011547;HP:0001719;HP:0031348;HP:0001642;HP:0001750
LAT0022;c.194-1G>T;N/A	HP:0001651;HP:0001631;HP:0001655;HP:0011573;HP:0011555;HP:0031349;HP:0011540;HP:0004935;HP:0010882;HP:0001750
LAT0045;c.194-1G>T;N/A	HP:0011544;HP:0011553;HP:0031349;HP:0011540;HP:0001642
LAT1696;c.397C>T;p.E133K	HP:0011544;HP:0011553;HP:0031349;HP:0011540;HP:0001678;HP:0001709
LAT0123;c.607G>A;p.E203K	HP:0031592;HP:0010452;HP:0100802;HP:0003363;HP:0011538;HP:0001631;HP:0001684;HP:0010445;HP:0033379;HP:0005301;HP:0011669;HP:0001629;HP:0011622;HP:0006695;HP:0001674;HP:0011579;HP:0011544;HP:0001719;HP:0031348;HP:0012020;HP:0002627;HP:0001750
LAT0191;Complex indel	HP:0001631;HP:0001684;HP:0001629;HP:0011555;HP:0011544;HP:0011553;HP:0031349;HP:0011540;HP:0001750
LAT1246;c.742C>T;p.R248W	HP:0001631;HP:0001684;HP:0001629;HP:0011562;HP:0011555;HP:0011544;HP:0011553;HP:0031349;HP:0011540
LAT0040;c.778G.A;p.G260R	HP:0010452;HP:0100802;HP:0001651;HP:0003363;HP:0011615;HP:0011616;HP:0011538;HP:0001631;HP:0001684;HP:0033379;HP:0005301;HP:0011669;HP:0031565;HP:0010773;HP:0001629;HP:0011553;HP:0031348;HP:0011540;HP:0004935;HP:0010882;HP:0012020;HP:0002627;HP:0011650;HP:0001750
LAT0201;c.778G>A;p.G260R	HP:0001696;HP:0011555;HP:0011544;HP:0011553;HP:0004935;HP:0010882;HP:0001750;HP:0009110
LAT0248;c.778G>A;p.G260R	HP:0030853;HP:0001746;HP:0031565;HP:0011539;HP:0011536;HP:0001631;HP:0010445;HP:0011565;HP:0005160;HP:0011719;HP:0001629;HP:0011622;HP:0006695;HP:0001674;HP:0011579;HP:0001719;HP:0031348;HP:0004935;HP:0010882;HP:0001750;HP:0001716
LAT0658;c.778G>A;p.G260R	HP:0030853;HP:0001746;HP:0001651;HP:0003363;HP:0011615;HP:0011617;HP:0011618;HP:0011539;HP:0011536;HP:0001631;HP:0001684;HP:0033379;HP:0005301;HP:0011669;HP:0005160;HP:0004935;HP:0010882;HP:0001750
LAT0830;c.778G>A;p.G260R	HP:0001631;HP:0001684;HP:0001629;HP:0011562;HP:0011544;HP:0011553;HP:0001719;HP:0031348;HP:0001682;HP:0012304;HP:0001680;HP:0001750
LAT0858;c.778G>A;p.G260R	HP:0001631;HP:0001684;HP:0001629;HP:0011562;HP:0001719;HP:0031348;HP:0001642;HP:0001750
LAT0909;c.778G>A;p.G260R	HP:0001631;HP:0001684;HP:0031348
LAT1016;c.778G>A;p.G260R	HP:0001631;HP:0001684;HP:0001629;HP:0011562;HP:0001719;HP:0031348;HP:0012304;HP:0001680;HP:0001750
LAT1028;c.778G>A;p.G260R	HP:0001651;HP:0001631;HP:0001684;HP:0001629;HP:0011555;HP:0031349;HP:0004935;HP:0010882;HP:0001750
LAT1391;c.778G>A;p.G260R	HP:0001631;HP:0001684;HP:0001629;HP:0031348;HP:0012304;HP:0001680
LAT1617;c.778G>A;p.G260R	HP:0001629;HP:0011544;HP:0011553;HP:0031349;HP:0011540;HP:0004935;HP:0010882
LAT1769;c.778G>A;p.G260R	HP:0001631;HP:0001684;HP:0011544;HP:0011553;HP:0031349;HP:0011540;HP:0001642
CVG001;c.778G>A, also KCNJ11 path variant;p.G260R	HP:0001651;HP:0001631;HP:0001655;HP:0011560;HP:0011548;HP:0011544;HP:0011553;HP:0031349;HP:0011540;HP:0004935;HP:0010882;HP:0001750
LAT0108;c.778G>A;p.G260R	HP:0030853;HP:0001746;HP:0011539;HP:0011536;HP:0001631;HP:0010445;HP:0011565;HP:0033379;HP:0005301;HP:0011670;HP:0010773;HP:0001629;HP:0011622;HP:0006695;HP:0001674;HP:0011579;HP:0031349;HP:0004935;HP:0010882;HP:0001750
LAT0265;c.778G>A;p.G260R	HP:0030853;HP:0001746;HP:0100802;HP:0001651;HP:0031565;HP:0011615;HP:0011617;HP:0011618;HP:0011539;HP:0011536;HP:0001631;HP:0010445;HP:0011565;HP:0005301;HP:0011669;HP:0031565;HP:0005160;HP:0011721;HP:0001629;HP:0011622;HP:0006695;HP:0001674;HP:0001719;HP:0031348;HP:0001642;HP:0001750
CVG006;c.778G>A;p.G260R	HP:0030853;HP:0001746;HP:0100802;HP:0031565;HP:0011615;HP:0011617;HP:0011618;HP:0011539;HP:0011536;HP:0001631;HP:0001684;HP:0010445;HP:0001629;HP:0011622;HP:0006695;HP:0001674;HP:0031348;HP:0004935;HP:0010882
LAT1763;Complex indel+G260R	HP:0030853;HP:0001746;HP:0031565;HP:0011615;HP:0011617;HP:0011618;HP:0011539;HP:0011536;HP:0001631;HP:0001684;HP:0010445;HP:0033379;HP:0005301;HP:0011669;HP:0001629;HP:0011622;HP:0011555;HP:0031348;HP:0004935;HP:0010882;HP:0001750
LAT0165;c.823C>T;p.R275C	HP:0030853;HP:0001746;HP:0031565;HP:0011615;HP:0011617;HP:0011618;HP:0011539;HP:0011536;HP:0001631;HP:0001684;HP:0010445;HP:0005160;HP:0011721;HP:0001629;HP:0011622;HP:0006695;HP:0001674;HP:0031348;HP:0004935;HP:0010882
LAT0368;c.850G>T;p.V284F	HP:0001651;HP:0011544;HP:0011553;HP:0031349;HP:0011540
CVG003;c.823C>T;p.R275C	HP:0001631;HP:0001684;HP:0001629;HP:0011662;HP:0011548;HP:0001719;HP:0031349;HP:0001642;HP:0001750;HP:0001716
LAT0457;c.891+1 G>A;N/A	HP:0001651;HP:0001629;HP:0011544;HP:0011553;HP:0001719;HP:0031349;HP:0001642
LAT1724;c.916C>T; also has gain at 15q13.3 on CMA;p.H306Y	HP:0030853;HP:0001746;HP:0100802;HP:0031565;HP:0011615;HP:0011617;HP:0011618;HP:0011539;HP:0011536;HP:0001631;HP:0010445;HP:0011565;HP:0001629;HP:0011622;HP:0006695;HP:0001674;HP:0031348;HP:0004935;HP:0010882;HP:0011650;HP:0001750
LAT0048;c.1039C>T;p.L347F	HP:0001631;HP:0001655;HP:0031348
